# Supplementary material for: Screen-Printed Textile-Based Electrochemical Biosensor for Noninvasive Monitoring of Glucose in Sweat
Source: Biosensors (Basel). 2023 Jun 27;13(7):684. doi: 10.3390/bios13070684 (PMC10377550; doi:10.3390/bios13070684)
Supplement: Supplementary file 1 [file biosensors-13-00684-s001.zip]

Archive with 1 entries (1 files):
- biosensors-2391197-supplementary.pdf
